# Supplementary material for: Sub-national stratification of malaria risk in mainland Tanzania: a simplified assembly of survey and routine data
Source: Malar J. 2020 May 8;19:177. doi: 10.1186/s12936-020-03250-4 (PMC7206674; doi:10.1186/s12936-020-03250-4)
Supplement: Supplementary file 2 — Additional file 2: Table S1. The maximum of the annual mean values per indicator and resulting overall risk strata assigned per council. [file 12936_2020_3250_MOESM2_ESM.xlsx]

## Sheet: stratification 2015 to 2017
		SMPS	Routine source: HMIS/DHIS2				Assigned Score
Region	Council	PfPR 5to16	Fever TPR	API	Malaria Incidence/1,000	ANC PR	PfPR 5to16	Fever TPR	API	Malaria Incidence/1,000	ANC PR	Total score	Stratum
Arusha Region	Arusha CC	0	1.4	3.3	9.3	0.3	1	0.5	0.5	1	1	4	Very low
Arusha Region	Arusha DC	0	1.2	3.2	5.5	0.5	1	0.5	0.5	1	1	4	Very low
Arusha Region	Karatu DC	0	1.6	2.7	5.5	1.1	1	0.5	0.5	1	2	5	Very low
Arusha Region	Longido DC	0.60241	3.6	0.7	1.2	2.7	1	0.5	0.5	1	2	5	Very low
Arusha Region	Meru DC	0.192308	0.9	2.6	3.6	0.4	1	0.5	0.5	1	1	4	Very low
Arusha Region	Monduli DC	0	1.3	2.5	9.3	1	1	0.5	0.5	1	2	5	Very low
Arusha Region	Ngorongoro DC	0	1.6	1.5	5.1	0.6	1	0.5	0.5	1	1	4	Very low
Dar Es Salaam Region	Ilala MC	4.67904	7.7	65.5	96.2	2.8	2	1	1	3	2	9	low
Dar Es Salaam Region	Kigamboni MC	5.72391	10.6	54.7	86.6	4	3	1	1	3	3	11	moderate
Dar Es Salaam Region	Kinondoni MC	1.57398	5.4	31	137.1	1.7	2	1	1	3	2	9	low
Dar Es Salaam Region	Temeke MC	2.11694	6.6	72.9	109.1	4.3	2	1	1	3	3	10	low
Dar Es Salaam Region	Ubungo MC	1.03448	4.3	40.9	114.1	2.5	2	0.5	1	3	2	8.5	low
Dodoma Region	Bahi DC	13.9303	9.8	18.1	72.6	3.1	3	1	1	3	3	11	moderate
Dodoma Region	Chamwino DC	3.71622	15.7	29.6	92	1.9	2	1.5	1	3	2	9.5	low
Dodoma Region	Chemba DC	5	16.5	15.3	29.8	1.5	3	1.5	1	2	2	9.5	low
Dodoma Region	Dodoma MC	0.874636	30.4	987.2	80.3	2	1	2	2	3	2	10	low
Dodoma Region	Kondoa DC	2.1978	7.6	5.2	16.1	1.6	2	1	0.5	2	2	7.5	low
Dodoma Region	Kondoa TC	0.4	1.4	9.1	48.2	0.6	1	0.5	0.5	2	1	5	Very low
Dodoma Region	Kongwa DC	1.64835	10.4	11.7	39.3	1.8	2	1	0.5	2	2	7.5	low
Dodoma Region	Mpwapwa DC	7.4813	16.4	35.5	42.8	3.6	3	1.5	1	2	3	10.5	moderate
Geita Region	Bukombe DC	47.9167	29.3	144.8	143.5	8.7	4	1.5	1.5	3	3	13	moderate
Geita Region	Chato DC	34.7443	31.8	126.3	152.5	21.4	4	2	1.5	4	4	15.5	high
Geita Region	Geita DC	67.052	44	153.4	157.3	22.6	4	2	2	4	4	16	high
Geita Region	Geita TC	47.2222	17.7	113.2	114.7	19	4	1.5	1.5	3	4	14	moderate
Geita Region	Mbogwe DC	73.6626	34.3	134.3	185.8	21	4	2	1.5	4	4	15.5	high
Geita Region	Nyang'hwale DC	74.4186	40.8	151.3	189.7	18.2	4	2	2	4	4	16	high
Iringa Region	Iringa DC	1.11111	6.2	10.2	32.3	1.1	2	1	0.5	2	2	7.5	low
Iringa Region	Iringa MC	0.632911	1.7	16	51.2	0.7	1	0.5	1	3	1	6.5	low
Iringa Region	Kilolo DC	2.5974	16.1	24.9	49.7	1.6	2	1.5	1	2	2	8.5	low
Iringa Region	Mafinga TC	0	4.5	17.9	27.4	0.8	1	0.5	1	2	1	5.5	Very low
Iringa Region	Mufindi DC	0.346021	13.4	12.4	15.7	1.4	1	1	0.5	2	2	6.5	low
Kagera Region	Biharamulo DC	39.2324	54.9	198.6	197.8	23.7	4	2	2	4	4	16	high
Kagera Region	Bukoba DC	32.716	31.9	91	201.2	22.2	4	2	1.5	4	4	15.5	high
Kagera Region	Bukoba MC	2.4911	12.6	60.5	68.5	6.1	2	1	1	3	3	10	low
Kagera Region	Karagwe DC	35.6502	44.7	147.8	190.8	13.8	4	2	1.5	4	4	15.5	high
Kagera Region	Kyerwa DC	39.1089	52.2	280.2	256.8	14.9	4	2	2	4	4	16	high
Kagera Region	Missenyi DC	68.8679	23.3	95	264	22.2	4	1.5	1.5	4	4	15	high
Kagera Region	Muleba DC	32.4597	57.4	265.9	244.5	15.2	4	2	2	4	4	16	high
Kagera Region	Ngara DC	40.3226	49.1	473.2	446.8	18	4	2	2	4	4	16	high
Katavi Region	Mlele DC	32.1429	27.5	126.4	193	11.7	4	1.5	1.5	4	4	15	high
Katavi Region	Mpanda DC	48.951	38.6	78.3	89.7	9.9	4	2	1.5	3	3	13.5	moderate
Katavi Region	Mpanda MC	14.2857	18.3	88.2	255.3	8.1	3	1.5	1.5	4	3	13	moderate
Katavi Region	Mpimbwe DC	16.5468	21.2	9.3	38.5	3.9	3	1.5	0.5	2	3	10	low
Katavi Region	Nsimbo DC	69.7297	52.1	186.6	209.3	11.8	4	2	2	4	4	16	high
Kigoma Region	Buhigwe DC	46.7005	51.1	169.1	166.8	18.6	4	2	2	4	4	16	high
Kigoma Region	Kakonko DC	35.249	63.7	461	469.9	12.7	4	2	2	4	4	16	high
Kigoma Region	Kasulu DC	45.6386	57.8	173.6	350.1	24.5	4	2	2	4	4	16	high
Kigoma Region	Kasulu TC	28.1385	29.7	103.5	99.1	12.6	3	1.5	1.5	3	4	13	moderate
Kigoma Region	Kibondo DC	42.9379	56.7	389	402.5	14.6	4	2	2	4	4	16	high
Kigoma Region	Kigoma DC	31.1111	52.9	290	365.9	11.3	4	2	2	4	4	16	high
Kigoma Region	Kigoma MC	35.3535	32.6	171.5	177.2	10.2	4	2	2	4	4	16	high
Kigoma Region	Uvinza DC	42.3143	53.4	123.4	136.4	20.3	4	2	1.5	3	4	14.5	high
Kilimanjaro Region	Hai DC	0	0.7	3.2	9.7	0.5	1	0.5	0.5	1	1	4	Very low
Kilimanjaro Region	Moshi DC	0.266667	2.3	3.4	2.8	1.2	1	0.5	0.5	1	2	5	Very low
Kilimanjaro Region	Moshi MC	0	1.2	31.4	63.3	0.5	1	0.5	1	3	1	6.5	low
Kilimanjaro Region	Mwanga DC	0.796813	2.3	6.4	26.2	0.6	1	0.5	0.5	2	1	5	Very low
Kilimanjaro Region	Rombo DC	0.409836	1.6	5.6	2.3	0.6	1	0.5	0.5	1	1	4	Very low
Kilimanjaro Region	Same DC	2.5974	5.2	9.1	17.5	0.7	2	1	0.5	2	1	6.5	low
Kilimanjaro Region	Siha DC	0	1.1	1.6	4	1.4	1	0.5	0.5	1	2	5	Very low
Lindi Region	Kilwa DC	40.625	51.1	378.3	349.9	18.7	4	2	2	4	4	16	high
Lindi Region	Lindi DC	37.8378	56.4	413.5	403.7	22.9	4	2	2	4	4	16	high
Lindi Region	Lindi MC	7.14286	37.6	369.3	365.2	11.4	3	2	2	4	4	15	high
Lindi Region	Liwale DC	38.3333	52.3	437.2	420.1	23.9	4	2	2	4	4	16	high
Lindi Region	Nachingwea DC	38.0081	36	213.7	215.6	15.9	4	2	2	4	4	16	high
Lindi Region	Ruangwa DC	50.7109	54.4	348.5	361.6	23.9	4	2	2	4	4	16	high
Manyara Region	Babati DC	0.152672	1.6	4.2	27.3	0.4	1	0.5	0.5	2	1	5	Very low
Manyara Region	Babati TC	0.869565	0.7	21.7	47.8	0.5	1	0.5	1	2	1	5.5	Very low
Manyara Region	Hanang DC	0	1	2.2	3.3	0.7	1	0.5	0.5	1	1	4	Very low
Manyara Region	Kiteto DC	1.31086	2	0.9	41.3	1	2	0.5	0.5	2	2	7	low
Manyara Region	Mbulu DC	0	1.1	0.1	14.9	0.7	1	0.5	0.5	1	1	4	Very low
Manyara Region	Mbulu TC	0.380228	0.6	0	17.4	0.1	1	0.5	0.5	2	1	5	Very low
Manyara Region	Simanjiro DC	1.68067	8.7	16.9	50.6	1.7	2	1	1	3	2	9	low
Mara Region	Bunda DC	35.1351	36.8	99.7	105.8	17.1	4	2	1.5	3	4	14.5	high
Mara Region	Bunda TC	28.866	34.3	64.2	186.2	14.4	3	2	1	4	4	14	moderate
Mara Region	Butiama DC	64.9123	31	72.6	252.2	25.5	4	2	1	4	4	15	high
Mara Region	Musoma DC	39.0805	19.1	45.1	378.7	25.2	4	1.5	1	4	4	14.5	high
Mara Region	Musoma MC	3.7594	8.6	110.7	299	8.8	2	1	1.5	4	3	11.5	moderate
Mara Region	Rorya DC	43.3014	47.8	77.5	206.4	14.4	4	2	1.5	4	4	15.5	high
Mara Region	Serengeti DC	42.2111	46.6	99.3	177.2	12.9	4	2	1.5	4	4	15.5	high
Mara Region	Tarime DC	54.0625	34.7	103.2	115.9	12.4	4	2	1.5	3	4	14.5	high
Mara Region	Tarime TC	4.08163	16.7	116.2	235.1	12.3	2	1.5	1.5	4	4	13	moderate
Mbeya Region	Busokelo DC	29.3413	31.4	104.1	191.4	11.5	3	2	1.5	4	4	14.5	high
Mbeya Region	Chunya DC	20.9366	34.2	119.2	105.3	6.8	3	2	1.5	3	3	12.5	moderate
Mbeya Region	Kyela DC	32.906	28.8	102	234.6	8.6	4	1.5	1.5	4	3	14	moderate
Mbeya Region	Mbarali DC	1.39442	5.3	11.5	9.8	1.2	2	1	0.5	1	2	6.5	low
Mbeya Region	Mbeya CC	1.20482	2.3	12.1	23.8	1.1	2	0.5	0.5	2	2	7	low
Mbeya Region	Mbeya DC	0.123153	7.2	7.5	10.6	3.1	1	1	0.5	1	3	6.5	low
Mbeya Region	Rungwe DC	10.7143	15	21.4	46.7	2.6	3	1	1	2	2	9	low
Morogoro Region	Gairo DC	1.27551	13	18.2	26.4	2.6	2	1	1	2	2	8	low
Morogoro Region	Ifakara TC	42.0635	17.8	99.2	115.2	3.1	4	1.5	1.5	3	3	13	moderate
Morogoro Region	Kilombero DC	51.8644	23.9	133.4	138.7	10.7	4	1.5	1.5	3	4	14	moderate
Morogoro Region	Kilosa DC	26.8793	30.5	88.9	144	11.4	3	2	1.5	3	4	13.5	moderate
Morogoro Region	Malinyi DC	51	33.1	102.3	163.2	13.8	4	2	1.5	4	4	15.5	high
Morogoro Region	Morogoro DC	30.4348	43.8	157.3	255.8	16.6	4	2	2	4	4	16	high
Morogoro Region	Morogoro MC	3.24427	16.5	82.8	249.2	5.6	2	1.5	1.5	4	3	12	moderate
Morogoro Region	Mvomero DC	14.2061	28.8	76.4	137.9	10.3	3	1.5	1.5	3	4	13	moderate
Morogoro Region	Ulanga DC	51.046	47.4	227.2	228.4	18.7	4	2	2	4	4	16	high
Mtwara Region	Masasi DC	37.9845	58.7	214.2	244.7	20.2	4	2	2	4	4	16	high
Mtwara Region	Masasi TC	27.8607	40.7	224	364.4	15.3	3	2	2	4	4	15	high
Mtwara Region	Mtwara DC	62.8571	63	385.6	357.6	20.8	4	2	2	4	4	16	high
Mtwara Region	Mtwara MC	39.3258	25.2	480.2	340.7	9.6	4	1.5	2	4	3	14.5	high
Mtwara Region	Nanyamba TC	46.7742	71.9	344.9	354.2	29.2	4	2	2	4	4	16	high
Mtwara Region	Nanyumbu DC	38.9961	63.5	344.9	305	28.8	4	2	2	4	4	16	high
Mtwara Region	Newala DC	48.4305	61.9	424.4	369.8	27.4	4	2	2	4	4	16	high
Mtwara Region	Newala TC	11.6071	66.6	74.3	376.6	21	3	2	1	4	4	14	moderate
Mtwara Region	Tandahimba DC	46.6667	48.8	323.7	326.1	24.7	4	2	2	4	4	16	high
Mwanza Region	Buchosa DC	70	42.5	122.5	147.2	21.3	4	2	1.5	3	4	14.5	high
Mwanza Region	Ilemela MC	12.8535	18.8	101.5	135	9.1	3	1.5	1.5	3	3	12	moderate
Mwanza Region	Kwimba DC	34.6386	26.5	23.6	143.6	8.3	4	1.5	1	3	3	12.5	moderate
Mwanza Region	Magu DC	54.6185	29.2	129.3	133.9	15.1	4	1.5	1.5	3	4	14	moderate
Mwanza Region	Misungwi DC	53.3854	42.9	125.7	140	21.1	4	2	1.5	3	4	14.5	high
Mwanza Region	Nyamagana MC	1.7094	4.9	8.2	124.3	9.4	2	0.5	0.5	3	3	9	low
Mwanza Region	Sengerema DC	56.427	29.5	101.6	223.5	20.5	4	1.5	1.5	4	4	15	high
Mwanza Region	Ukerewe DC	56.5757	54.5	179.5	183.7	13.6	4	2	2	4	4	16	high
Njombe Region	Ludewa DC	5.88235	33.8	74.2	88.5	4.1	3	2	1	3	3	12	moderate
Njombe Region	Makambako TC	0	3.4	23.2	14	0.7	1	0.5	1	1	1	4.5	Very low
Njombe Region	Makete DC	0	4.1	9.8	10.5	2	1	0.5	0.5	1	2	5	Very low
Njombe Region	Njombe DC	1.66667	11.2	14.3	16.1	1.3	2	1	0.5	2	2	7.5	low
Njombe Region	Njombe TC	0	2.4	14.5	17.6	0.7	1	0.5	0.5	2	1	5	Very low
Njombe Region	Wanging'ombe DC	0.333333	6.2	8.8	9.6	1	1	1	0.5	1	2	5.5	Very low
Pwani Region	Bagamoyo DC	73.6364	20.2	72.4	184.6	2	4	1.5	1	4	2	12.5	moderate
Pwani Region	Chalinze DC	24.3902	45	265.6	332.6	9.7	3	2	2	4	3	14	moderate
Pwani Region	Kibaha DC	59.4595	28.7	331.2	552	7.5	4	1.5	2	4	3	14.5	high
Pwani Region	Kibaha TC	12.6984	5.9	94.2	156	3.7	3	1	1.5	4	3	12.5	moderate
Pwani Region	Kibiti DC	63.3	49.4	272.5	344.6	12.2	4	2	2	4	4	16	high
Pwani Region	Kisarawe DC	69.0141	42.5	318.3	369.3	9.1	4	2	2	4	3	15	high
Pwani Region	Mafia DC	44.1667	32.9	220.6	603.1	13.1	4	2	2	4	4	16	high
Pwani Region	Mkuranga DC	66.8085	50.9	153.2	278.5	11.6	4	2	2	4	4	16	high
Pwani Region	Rufiji DC	47.3077	38.1	365.2	373.1	10	4	2	2	4	3	15	high
Rukwa Region	Kalambo DC	34.127	39.5	138.8	146.9	9.2	4	2	1.5	3	3	13.5	moderate
Rukwa Region	Nkasi DC	45.3297	28.8	76.2	147.7	12.2	4	1.5	1.5	3	4	14	moderate
Rukwa Region	Sumbawanga DC	10.989	24.7	35.6	44.2	2.7	3	1.5	1	2	2	9.5	low
Rukwa Region	Sumbawanga MC	1.16732	4.7	29.8	72.2	1.1	2	0.5	1	3	2	8.5	low
Ruvuma Region	Madaba DC	0	39.7	336.6	325.5	8.8	1	2	2	4	3	12	moderate
Ruvuma Region	Mbinga DC	14.7826	35.6	78.8	113.2	6.4	3	2	1.5	3	3	12.5	moderate
Ruvuma Region	Mbinga TC	1.73913	17.7	92.9	110.1	3.9	2	1.5	1.5	3	3	11	moderate
Ruvuma Region	Namtumbo DC	50.2041	57.8	368.1	456.2	20.7	4	2	2	4	4	16	high
Ruvuma Region	Nyasa DC	30.1158	47.7	244	228.4	14.2	4	2	2	4	4	16	high
Ruvuma Region	Songea DC	31.405	52	293.3	342.4	10.4	4	2	2	4	4	16	high
Ruvuma Region	Songea MC	5.9126	25.1	155.5	195.5	6	3	1.5	2	4	3	13.5	moderate
Ruvuma Region	Tunduru DC	62.0219	59.9	252.4	296.8	25.3	4	2	2	4	4	16	high
Shinyanga Region	Kahama TC	5.27859	17.5	108.9	155.7	8.2	3	1.5	1.5	4	3	13	moderate
Shinyanga Region	Kishapu DC	30.2041	29.4	69	131.5	7.1	4	1.5	1	3	3	12.5	moderate
Shinyanga Region	Msalala DC	52.4272	32	83.1	125.2	12.3	4	2	1.5	3	4	14.5	high
Shinyanga Region	Shinyanga DC	38.0252	42.8	82.8	158.3	12.8	4	2	1.5	4	4	15.5	high
Shinyanga Region	Shinyanga MC	8.08511	22.1	157.8	264.5	6.7	3	1.5	2	4	3	13.5	moderate
Shinyanga Region	Ushetu DC	76.4151	42.4	190.4	166.9	22	4	2	2	4	4	16	high
Simiyu Region	Bariadi DC	43.9024	31.8	99.3	102.6	13.7	4	2	1.5	3	4	14.5	high
Simiyu Region	Bariadi TC	7.47664	22.9	43.6	110.5	8.7	3	1.5	1	3	3	11.5	moderate
Simiyu Region	Busega DC	27.7027	33.2	82.5	94.2	15	3	2	1.5	3	4	13.5	moderate
Simiyu Region	Itilima DC	32.5714	17.1	4	56.4	10.3	4	1.5	0.5	3	4	13	moderate
Simiyu Region	Maswa DC	44.3836	26.5	51.8	84.6	9	4	1.5	1	3	3	12.5	moderate
Simiyu Region	Meatu DC	9.89399	11.1	11	85.2	4.7	3	1	0.5	3	3	10.5	moderate
Singida Region	Ikungi DC	1.14068	11.5	14.8	47.4	2	2	1	0.5	2	2	7.5	low
Singida Region	Iramba DC	3.84615	10.1	11.3	36.8	1.6	2	1	0.5	2	2	7.5	low
Singida Region	Itigi DC	2.53165	18.4	68	116.6	6.6	2	1.5	1	3	3	10.5	moderate
Singida Region	Manyoni DC	11.8156	8.4	23.3	88.6	2.3	3	1	1	3	2	10	low
Singida Region	Mkalama DC	3.40909	5.7	12.9	30.2	0.6	2	1	0.5	2	1	6.5	low
Singida Region	Singida DC	0.815217	1.9	2.2	19.2	0.5	1	0.5	0.5	2	1	5	Very low
Singida Region	Singida MC	0.3	2.3	14.4	43.6	0.7	1	0.5	0.5	2	1	5	Very low
Songwe Region	Ileje DC	3.22581	18.2	6.6	47.4	1.5	2	1.5	0.5	2	2	8	low
Songwe Region	Mbozi DC	0.222965	2.7	4.2	9.3	1.6	1	0.5	0.5	1	2	5	Very low
Songwe Region	Momba DC	32.7273	35.5	41.9	77.2	6.9	4	2	1	3	3	13	moderate
Songwe Region	Songwe DC	20.9	21	28.4	56.3	4.1	3	1.5	1	3	3	11.5	moderate
Songwe Region	Tunduma TC	1.32743	8.3	10.2	14	0.4	2	1	0.5	1	1	5.5	Very low
Tabora Region	Igunga DC	16	25.2	32.9	107.6	4.9	3	1.5	1	3	3	11.5	moderate
Tabora Region	Kaliua DC	39.7138	43.6	92.4	100.5	16.4	4	2	1.5	3	4	14.5	high
Tabora Region	Nzega DC	41.1945	70.8	17.7	164.3	12.8	4	2	1	4	4	15	high
Tabora Region	Nzega TC	41.2	24.1	170.8	209.5	9.2	4	1.5	2	4	3	14.5	high
Tabora Region	Sikonge DC	23.2258	38.6	233.2	253.5	21.4	3	2	2	4	4	15	high
Tabora Region	Tabora MC	13.4454	26.1	186.3	199	10.7	3	1.5	2	4	4	14.5	high
Tabora Region	Urambo DC	37.1901	35	147.3	177.8	16	4	2	1.5	4	4	15.5	high
Tabora Region	Uyui DC	24.3655	46	82.5	205.1	13.8	3	2	1.5	4	4	14.5	high
Tanga Region	Bumbuli DC	0.534759	7.8	22.7	47.2	1	1	1	1	2	1	6	Very low
Tanga Region	Handeni DC	52.2727	54.8	195.9	277.8	15.2	4	2	2	4	4	16	high
Tanga Region	Handeni TC	49.2063	26.7	156.3	179.8	10.2	4	1.5	2	4	4	15.5	high
Tanga Region	Kilindi DC	18.6916	39.9	129.5	198	10.3	3	2	1.5	4	4	14.5	high
Tanga Region	Korogwe DC	6.79612	29.7	107.4	202	8.1	3	1.5	1.5	4	3	13	moderate
Tanga Region	Korogwe TC	1.63934	11.1	105.5	200.7	3.7	2	1	1.5	4	3	11.5	moderate
Tanga Region	Lushoto DC	5.57185	6.7	9.6	38.6	3	3	1	0.5	2	2	8.5	low
Tanga Region	Mkinga DC	21.9178	32.2	158.1	348.3	6.1	3	2	2	4	3	14	moderate
Tanga Region	Muheza DC	22.5664	33.6	258.9	411.9	12.7	3	2	2	4	4	15	high
Tanga Region	Pangani DC	15.1786	31.1	256.9	280	7.3	3	2	2	4	3	14	moderate
Tanga Region	Tanga CC	19.1489	7.4	98.8	181	1.7	3	1	1.5	4	2	11.5	moderate
